# Supplementary material for: A new species of knob-scaled lizard (Xenosauridae, Xenosaurus) from the Sierra Madre Oriental of Puebla, Mexico
Source: Zookeys. 2018 Feb 15;(737):141–60. doi: 10.3897/zookeys.737.15095 (PMC5904495; doi:10.3897/zookeys.737.15095)
Supplement: XML Treatment for Xenosaurus fractus [file zookeys.737.15095-treatment1.xml]

<!DOCTYPE tp:taxon-treatment
  PUBLIC "-//TaxonX//DTD Taxonomic Treatment Publishing DTD v0 20100105//EN" "tax-treatment-NSO.dtd">
<tp:taxon-treatment xmlns:tp="http://www.plazi.org/taxpub"><tp:treatment-meta><kwd-group><label>Taxon classification</label><kwd><named-content xmlns:xlink="http://www.w3.org/1999/xlink" content-type="kingdom">Animalia</named-content></kwd><kwd><named-content xmlns:xlink="http://www.w3.org/1999/xlink" content-type="order">Squamata</named-content></kwd><kwd><named-content xmlns:xlink="http://www.w3.org/1999/xlink" content-type="family">Xenosauridae</named-content></kwd></kwd-group><mixed-citation publication-type="journal"><person-group><name><surname>de Oca</surname><given-names>Adrián Nieto-Montes</given-names></name><name><surname>Sánchez-Vega</surname><given-names>Helder</given-names></name><name><surname>Durán-Fuentes</surname><given-names>Itzel</given-names></name></person-group><article-title>A new species of knob-scaled lizard (<tp:taxon-name><tp:taxon-name-part taxon-name-part-type="family">Xenosauridae</tp:taxon-name-part></tp:taxon-name>, <italic><tp:taxon-name><tp:taxon-name-part taxon-name-part-type="genus" reg="Xenosaurus">Xenosaurus</tp:taxon-name-part></tp:taxon-name></italic>) from the Sierra Madre Oriental of Puebla, Mexico</article-title><source>Zookeys</source><day>15</day><month>2</month><year>2018</year><volume>2018</volume><issue>737</issue><fpage>141</fpage><lpage>160</lpage><pub-id pub-id-type="doi">10.3897/zookeys.737.15095</pub-id></mixed-citation></tp:treatment-meta><tp:nomenclature><tp:taxon-name>
            <tp:taxon-name-part taxon-name-part-type="genus" reg="Xenosaurus">Xenosaurus</tp:taxon-name-part>
            <tp:taxon-name-part taxon-name-part-type="species" reg="fractus">fractus</tp:taxon-name-part>
            <object-id xmlns:xlink="http://www.w3.org/1999/xlink" content-type="zoobank" xlink:type="simple">http://zoobank.org/902E3E2C-8A7C-4D51-9AEB-A7BFD9A17B07</object-id>
          </tp:taxon-name><tp:taxon-status xmlns:xlink="http://www.w3.org/1999/xlink" xlink:type="simple">sp. n.</tp:taxon-status><xref ref-type="fig" rid="F1">Figs 1</xref><xref ref-type="fig" rid="F2">, 2</xref><xref ref-type="fig" rid="F3">, 3</xref><xref ref-type="fig" rid="F4">, 4</xref></tp:nomenclature><tp:treatment-sec sec-type="Holotype" id="SECID0EOOAC"><title>Holotype</title><p>(Figs <xref ref-type="fig" rid="F1">1</xref>–<xref ref-type="fig" rid="F2">2</xref>). An adult male (<abbrev xmlns:xlink="http://www.w3.org/1999/xlink" xlink:title="Universidad Nacional Autónoma de México" id="ABBRID0E3OAC" xlink:type="simple">MZFC</abbrev> 32179, field number EPR 1375) from Puebla, Municipality of Huehuetla, approximately 0.7 km N Chilocoyo del Carmen, <named-content xmlns:xlink="http://www.w3.org/1999/xlink" content-type="dwc:verbatimCoordinates" xlink:type="simple"><named-content content-type="geo-json" specific-use="{&#34;type&#34;:&#34;Point&#34;,&#34;coordinates&#34;:[-97.653000,20.086200]}" id="NCID0EDPAC" xlink:type="simple">20.0862°N, 97.6530°W</named-content></named-content>, 980 m elevation; rocky outcrop between coffee plantations and cloud forest patches; rock crevice; collected by Edmundo Pérez Ramos, Itzel Durán Fuentes, and Walter Schmidt Ballardo on 8 June 2003.</p></tp:treatment-sec><tp:treatment-sec sec-type="Paratypes" id="SECID0EIPAC"><title>Paratypes</title><p>(Fig. <xref ref-type="fig" rid="F4">4</xref>). Nine; all from Puebla: six topotypes (<abbrev xmlns:xlink="http://www.w3.org/1999/xlink" xlink:title="Universidad Nacional Autónoma de México" id="ABBRID0ESPAC" xlink:type="simple">MZFC</abbrev> 32180–85); one from the Municipality of Huehuetla, Chilocoyo del Carmen, <named-content xmlns:xlink="http://www.w3.org/1999/xlink" content-type="dwc:verbatimCoordinates" xlink:type="simple"><named-content content-type="geo-json" specific-use="{&#34;type&#34;:&#34;Point&#34;,&#34;coordinates&#34;:[-97.654900,20.080200]}" id="NCID0EZPAC" xlink:type="simple">20.0802°N, 97.6549°W</named-content></named-content>, 880 m (<abbrev xmlns:xlink="http://www.w3.org/1999/xlink" xlink:title="Universidad Nacional Autónoma de México" id="ABBRID0E5PAC" xlink:type="simple">MZFC</abbrev> 9579); one from the Municipality of Huehuetla, “Huehuetla,” <named-content xmlns:xlink="http://www.w3.org/1999/xlink" content-type="dwc:verbatimCoordinates" xlink:type="simple"><named-content content-type="geo-json" specific-use="{&#34;type&#34;:&#34;Point&#34;,&#34;coordinates&#34;:[-97.652900,20.110800]}" id="NCID0EGAAE" xlink:type="simple">20.1108°N, 97.6529°W</named-content></named-content>, 950 m (approximately 2.8 km W Huehuetla) (<abbrev xmlns:xlink="http://www.w3.org/1999/xlink" xlink:title="Universidad Nacional Autónoma de México" id="ABBRID0ELAAE" xlink:type="simple">MZFC</abbrev> 32187); and one from the Municipality of Xochitlán, “ribera del rio Apulco, near Zacapoaxtla” (approximately 5.6 km SSE Xochitlán), <named-content xmlns:xlink="http://www.w3.org/1999/xlink" content-type="dwc:verbatimCoordinates" xlink:type="simple"><named-content content-type="geo-json" specific-use="{&#34;type&#34;:&#34;Point&#34;,&#34;coordinates&#34;:[-97.604600,19.922500]}" id="NCID0ESAAE" xlink:type="simple">19.9225°N, 97.6046°W</named-content></named-content>, 1470 m (<abbrev xmlns:xlink="http://www.w3.org/1999/xlink" xlink:title="Universidad Nacional Autónoma de México" id="ABBRID0EXAAE" xlink:type="simple">MZFC</abbrev> 32186).</p></tp:treatment-sec><tp:treatment-sec sec-type="diagnosis" id="SECID0E2AAE"><title>Diagnosis</title><p>(Suppl. material <xref ref-type="supplementary-material" rid="S2">2</xref>). <italic><tp:taxon-name><tp:taxon-name-part taxon-name-part-type="genus" reg="Xenosaurus">Xenosaurus</tp:taxon-name-part> <tp:taxon-name-part taxon-name-part-type="species" reg="fractus">fractus</tp:taxon-name-part></tp:taxon-name></italic> may be distinguished from all of the other species of <italic><tp:taxon-name><tp:taxon-name-part taxon-name-part-type="genus" reg="Xenosaurus">Xenosaurus</tp:taxon-name-part></tp:taxon-name></italic>, except <italic><tp:taxon-name><tp:taxon-name-part taxon-name-part-type="genus" reg="Xenosaurus">X.</tp:taxon-name-part> <tp:taxon-name-part taxon-name-part-type="species" reg="tzacualtipantecus">tzacualtipantecus</tp:taxon-name-part></tp:taxon-name></italic>, by lacking a continuous dark crossband on the nape, or collar; and having instead a funnel-shaped mark on the nape formed by the dorsal color pattern of the head extending posteriorly, gradually narrowing on the nape (while bordered by the posterior extension of a narrow, dark brown stripe on the canthus temporalis, the posterior extension of a broad, cream subocular stripe, and a broad, black stripe on each side), to the first brown crossband on the trunk (posterior extensions of the subocular stripes remaining narrowly separated <!--PageBreak--><!--PageBreak-->medially at their posterior end), versus a mainly uninterrupted dark crossband on the nape enclosed anteriorly by the pale subocular stripes, which extend medially onto the nape producing a pale crossband (often interrupted medially) similar to those on the trunk, and a pale crossband in the scapular region separating the dark crossband on the nape from the first dark crossband on the trunk in the other species.</p><p>
            <italic><tp:taxon-name><tp:taxon-name-part taxon-name-part-type="genus" reg="Xenosaurus">Xenosaurus</tp:taxon-name-part> <tp:taxon-name-part taxon-name-part-type="species" reg="fractus">fractus</tp:taxon-name-part></tp:taxon-name></italic> may be distinguished from <italic><tp:taxon-name><tp:taxon-name-part taxon-name-part-type="genus" reg="Xenosaurus">X.</tp:taxon-name-part> <tp:taxon-name-part taxon-name-part-type="species" reg="tzacualtipantecus">tzacualtipantecus</tp:taxon-name-part></tp:taxon-name></italic> by having, on average, more subdigital scales on the fourth toe (26–34, x = 29.9, <italic>n</italic> = 10; versus 23–28, x = 25.6, <italic>n</italic> = 8, in <italic><tp:taxon-name><tp:taxon-name-part taxon-name-part-type="genus" reg="Xenosaurus">X.</tp:taxon-name-part> <tp:taxon-name-part taxon-name-part-type="species" reg="tzacualtipantecus">tzacualtipantecus</tp:taxon-name-part></tp:taxon-name></italic>) and dorsal surface of the limbs barred (black-edged, cream bars on mid upper arm, forearm, thigh, and shank; versus limbs usually not barred in <italic><tp:taxon-name><tp:taxon-name-part taxon-name-part-type="genus" reg="Xenosaurus">X.</tp:taxon-name-part> <tp:taxon-name-part taxon-name-part-type="species" reg="tzacualtipantecus">tzacualtipantecus</tp:taxon-name-part></tp:taxon-name></italic> [upper arm, forearm, thigh, and shank specked with black; specks usually not forming a distinct pattern; coalescing into narrow lines, bordering ill-defined bars and showing a tendency to anastomose, on thigh and shank in one specimen; <italic>n</italic> = 8]).</p><!--PageBreak--></tp:treatment-sec><tp:treatment-sec sec-type="description" id="SECID0E1DAE"><title>Description of holotype</title><p>(Figs <xref ref-type="fig" rid="F1">1</xref>–<xref ref-type="fig" rid="F2">2</xref>). Adult male (<abbrev xmlns:xlink="http://www.w3.org/1999/xlink" xlink:title="Universidad Nacional Autónoma de México" id="ABBRID0EIEAE" xlink:type="simple">MZFC</abbrev> 32179), snout-vent length (SVL) = 115.3 mm, moderately robust body, and limbs and tail intermediate in length (shank length = 17.1 mm [14.8 % SVL]; tail length = 106.2 mm [92.1 % SVL]).</p><fig id="F1" position="float" orientation="portrait"><label>Figure 1.</label><caption><p>
                <italic><tp:taxon-name><tp:taxon-name-part taxon-name-part-type="genus" reg="Xenosaurus">Xenosaurus</tp:taxon-name-part> <tp:taxon-name-part taxon-name-part-type="species" reg="fractus">fractus</tp:taxon-name-part></tp:taxon-name></italic>, holotype (<abbrev xmlns:xlink="http://www.w3.org/1999/xlink" xlink:title="Universidad Nacional Autónoma de México" id="ABBRID0E6EAE" xlink:type="simple">MZFC</abbrev> 32179). Head scales in (top) dorsal view; (middle) left lateral view; and (bottom) ventral view. Head length = 27.6 mm. Scale bars: 5 mm.</p></caption><graphic xmlns:xlink="http://www.w3.org/1999/xlink" xlink:href="zookeys-737-141-g001.jpg" position="float" orientation="portrait" xlink:type="simple" id="oo_186073.jpg"/></fig><p>Head intermediate in size (length = 27.6 mm [23.9 % SVL], maximum width = 23.8 mm [20.6 % SVL]), moderately flattened (maximum height = 13.6 mm [49.4 % head length]), broadly triangular in dorsal view (snout length = 10.0 mm, 36.3 % head length). Scales on dorsal surface of head differentiated in size and relief; those on snout moderately enlarged, slightly irregular, protruding, occasionally bluntly keeled; scales of supraorbital semicircles and scales between them also moderately enlarged and protruding, but most of them bluntly keeled anteriorly; gradually becoming smaller, lower, not keeled posteriorly; scales of supraocular region smooth; moderately enlarged, flat, on center of region; small, slightly bulging, around center (especially on anterior end); scales of parietal region small to mid-sized, flat to slightly elevated, smooth; those on canthi temporales bluntly keeled.</p><p>Rostral moderately large, approximately one-third as high as wide, its dorsal margin straight; split vertically into two scales by sulcus extending from its dorsal margin; left scale approximately one-third as wide as right one; combined scales as wide as mental; dorsal fourth of right scale divided into three by two short sulci extending ventrally from its dorsal margin. Three medium-sized postrostrals; medial postrostral asymmetrical, its left margin much higher than right one, its dorsal margin oblique; lateral postrostral in contact with nasal on each side; left postrostral triangular, approx. as wide as high; right postrostral rectangular, approximately 1.5 times as wide as high. Scales on remaining dorsal surface of snout undifferentiated; minimum count of five scales between supranasals at level of nostrils; minimum count of five scales across snout in front of anterior end of supraorbital semicircles. Supraorbital semicircles separated along midline by one scale row; minimum count of scales between supraorbital semicircles and interparietal 3/3. Interparietal small (length = 1.55 mm), approximately twice as long as scales around it. Scales of supraocular region arranged in a main row of 5 / 5 moderately enlarged, moderately wider than long, flat scales roughly parallel to supraorbital semicircles, and mostly distinctly smaller scales around latter row (those in lateral contact with fourth and fifth scales in right row only slightly smaller than them); widest scales in main row approximately 2.5–3.0 times as wide as long; remaining scales narrower, yet still wider than long; scales of main row separated at level of mid orbit from supraorbital semicircles by one row of small and medium-sized scales, and from superciliaries by one short row of medium-sized scales and two rows of small scales on left side, and by 2–3 ill-defined rows of small scales on right side. Superciliaries 15/14, small, roughly square to slightly longer than wide. Parietal scales small to mid-sized, minimum count of scales across parietal area approximately 22.</p><p>Nasal scale moderately large, 0.8 times as high as wide, completely encircling nostril at its posterodorsal corner; one medium-sized supranasal; two postnasals (one small, dorsal one and one medium-sized, ventral one); posterodorsal corner of nasal bordered by one small/mid-sized obliquely oriented scale. Canthus rostralis rounded; not differentiated, canthal scales separating scales on dorsal and lateral surfaces of snout; scales on loreal region small to medium-sized, irregular, elevated, roughly arranged in two horizontal rows, not keeled except for those of lorilabial scale row. Fifteen/twelve scales around orbit <!--PageBreak-->between canthus rostralis and canthus temporalis (preocular-subocular-postocular series); uppermost two preoculars large, protruding; remaining scales in series medium-sized, also protruding, keeled; their keels forming a well-defined subocular-postocular ridge. Lorilabial scales large, approx. twice as high as suboculars and slightly higher than supralabials below level of mid-eye. Zygomatic ridge poorly developed, composed of medium-sized, moderately protruding scales. Ventral portion of suboculars and dorsal portion of lorilabials sunken, forming a groove extending posteriorly from loreal region below orbit, then curving dorsally behind orbit between postocular and zygomatic ridges; ridges separated from each other by one continuous row of small scales. Canthus temporalis rounded; outermost row of parietal scales bordered laterally, posterior to zygomatic ridge, by some granular scales and then by one row of small, low, blunt conical tubercles, slightly larger posteriorly. One row of medium-sized, roughly conical tubercles (tapering from roughly circular to vertically oval bases) bordering tympanum posteriorly; small to medium-sized (occasionally large), rounded, conical tubercles scattered on most of temporal area, separated by 1–3 rows of granular scales from each other. Tympanum large, vertically oval (width = 3.1 mm, height = 5.7 mm), its height 20.7 % of head length; covered with a thick membrane of small, granular scales. Supralabials 11/10; anterior ones smooth; last 2/3 slightly elevated, with low crest. Infralabials 9/10, slightly convex, bluntly keeled; gradually becoming more elevated and distinctly keeled towards posterior end of row.</p><p>Mental large, slightly more than twice as wide than long, bordered posteriorly by two large chinshields between infralabials; each chinshield followed posteriorly by five gradually smaller chinshields, forming one chinshield row extending posterolaterally parallel to infralabial row. Second chinshields separated medially by two rows of small scales. Labiomental row extending anteriorly to approximately middle of third infralabial. Scales in labiomental row small, keeled, gradually becoming slightly larger towards posterior end of row; last scale in row much larger, higher, tubercular, extending to midpoint between end of mouth and tympanum. Rest of throat and gular region covered by small gular scales. Gular fold moderately well developed.</p><p>Scales on dorsal surface of body differentiated into small to mid-sized, rounded, convex tubercles and minute granules between tubercles; tubercles roughly uniformly distributed; most tubercles separated from each other by distances slightly smaller to slightly larger than their own diameter; tubercles on trunk roughly arranged in transverse rows; tubercles smaller, lower, flattened on middorsal region (smallest along midline); gradually becoming higher, conical, toward flanks; approximately 30 paravertebral tubercles between levels of axilla and groin. Poorly developed lateral fold close to ventral scales. Ventral scales on chest arranged in slightly oblique rows; gradually becoming arranged in transverse rows beyond level of axilla. Scales on chest and venter rectangular, slightly longer than wide; some with small, circular central depression; transverse scale rows along midline between levels of axilla and groin approximately 34; scales in a transverse row at level of midbody 23. About four transverse rows of enlarged, smooth, subsquare or subrectangular precloacal scales; enlarged scales in posteriormost precloacal row eight.</p><p>Scales on dorsal surface of limbs differentiated into small, rounded, conical tubercles and minute granules between tubercles; tubercles on arms usually pointed, <!--PageBreak-->separated from each other by one granular scale row, slightly more widely separated on posterior surface of forearm; tubercles on legs usually pointed on thighs (point often off center), bluntly pointed on shank; usually separated from each other by 1–2 granular scale rows; slightly more widely separated on posterior surface of thighs. Subdigital lamellae on fourth toe 29/31; length of fourth toe 17.0/17.0 mm.</p><p>Tail circular in cross section, moderately wide at base; scales on dorsal and lateral surfaces of anterior end arranged in transverse rows of small, rounded, slightly convex tubercles separated by granular scales, and scales on ventral surface small, square, juxtaposed; scales on all surfaces gradually becoming rectangular, longer than wide, juxtaposed posteriorly. Simple rows of scales, composed of scales on ventral surface gradually narrowing on lateral and dorsal surfaces, alternating with scale rows composed of scales on ventral surface extending dorsally, bifurcating on sides, into two narrow rows encircling tail on dorsal surface (i.e., scales of adjacent rows similar in length on either dorsal or ventral surfaces; combined length of two adjacent rows on ventral surface approximately equal to combined length of three adjacent rows on dorsal surface).</p><p>Color in preservative (Fig. <xref ref-type="fig" rid="F2">2</xref>). Dorsal background color of head pale brown, speckled with dark brown and cream; lateral background color cream, except for dark brown uppermost preocular; narrow, dark brown, fragmented line on upper lip (wider on last three supralabials); narrow, dark brown stripe on canthus temporalis, and few dark brown spots on temporal area, including a spot on posteroventral corner of temporal area; ventral surface immaculate cream.</p><fig id="F2" position="float" orientation="portrait"><label>Figure 2.</label><caption><p>
                <italic><tp:taxon-name><tp:taxon-name-part taxon-name-part-type="genus" reg="Xenosaurus">Xenosaurus</tp:taxon-name-part> <tp:taxon-name-part taxon-name-part-type="species" reg="fractus">fractus</tp:taxon-name-part></tp:taxon-name></italic>, holotype (<abbrev xmlns:xlink="http://www.w3.org/1999/xlink" xlink:title="Universidad Nacional Autónoma de México" id="ABBRID0EOGAE" xlink:type="simple">MZFC</abbrev> 32179). Color pattern in (top) dorsal view; (bottom) ventral view. Snout-vent length = 115.3 mm. Scale bars: 10 mm.</p></caption><graphic xmlns:xlink="http://www.w3.org/1999/xlink" xlink:href="zookeys-737-141-g002.jpg" position="float" orientation="portrait" xlink:type="simple" id="oo_186074.jpg"/></fig><p>Background color of body, limbs, and tail cream. Dorsal pattern of body composed of a brown, middorsal funnel-shaped mark on nape and five brown crossbands on body; funnel-shaped mark formed by dorsal color pattern of head extending posteriorly, gradually narrowing on nape (bordered by posterior extension of narrow, dark brown stripe on canthus temporalis, posterior extension of broad, cream subocular stripe, and a broad, black stripe on each side) to first brown crossband on trunk nearly at level of anterior insertion of arms (posterior extensions of subocular stripes approaching each other posteriorly but remaining narrowly separated medially at their posterior end).</p><p>Brown crossbands on body broad, with black tubercles along their anterior and posterior borders and also scattered between them; separated by cream, transverse, narrower interspaces except for second, third, and fourth bands partially fused on right side. Limbs with narrow, cream transverse bars bordered laterally by black narrow lines on middle of upper arms, forearms, thighs, and shanks; narrower, poorly defined, additional black-edged cream transverse bar on distal end of thighs and an irregular pale spot on knee; remaining dorsal surface of limbs speckled with black and cream; digits with alternating cream and brown rings. Ventral surface immaculate on most of neck; with irregular, transverse, fragmented narrow bars on sides of chest and abdomen, precloacal area, and outer borders of legs.</p><p>Tail with eight transverse, somewhat irregular, black-edged brown rings; posterior end dark brown; sixth and seventh rings partially fused; rings speckled with dark brown and rarely white dorsally; anterior rings with cream midventral spot on their middle.</p></tp:treatment-sec><tp:treatment-sec sec-type="variation" id="SECID0E1GAE"><title>Variations.</title><p>Here variations found in scalation in the nine paratypes and in color pattern in eight is reported upon (see below). Rostral split vertically into two or three scales by sulci extending ventrally from its dorsal margin in three specimens: split into two by <!--PageBreak-->sulcus on left side, in one specimen; split into three by one sulcus on each side, in two specimens; rostral with short sulci in remaining six specimens. Lateral postrostrals 2/1 in one specimen, 1/1 in remaining eight. Enlarged supraoculars in main supraocular rows approximately 4/4 in five specimens, 4/3 in two (first two scales split into two on each side in one), 3/3 in two (one scale split into two on each side in one). Widest supraoculars in main supraocular rows approximately 1.5–2.0 times as wide as long in two specimens, 2.0–2.5 times as wide as long in three, 2.5–3.0 times as wide as long in four. Superciliaries on right side 10–12, x = 11.2; parietal scales across parietal region 18–21, x = 19.8.</p><p>Postocular and zygomatic ridges in contact only at their ventral ends in one specimen; along their ventral halves in two; along their ventral two thirds in one; throughout their length, except separated by one small scale, in two; in contact throughout their length in three. Canthus temporalis weakly angular anteriorly, gradually becoming rounded on its posterior half to two thirds, in six specimens; moderately angular to angular throughout its length in three. Supralabials on right side 9–13, x = 11.2; infralabials on right side 9–11, x = 9.9.</p><p>Labiomental row extending anteriorly to between levels of mid second and mid third infralabials in all paratypes; extending posteriorly to midpoint between mouth and tympanum (chinshields gradually becoming smaller posteriorly, merging with gular scales between levels of posterior end of fourth and mid sixth infralabials) on both sides in six specimens (<abbrev xmlns:xlink="http://www.w3.org/1999/xlink" xlink:title="Universidad Nacional Autónoma de México" id="ABBRID0EFHAE" xlink:type="simple">MZFC</abbrev> 32180, 32182–84, 32186–87) and on right side in one (<abbrev xmlns:xlink="http://www.w3.org/1999/xlink" xlink:title="Universidad Nacional Autónoma de México" id="ABBRID0EJHAE" xlink:type="simple">MZFC</abbrev> 9579); chinshields gradually becoming smaller posteriorly, bordering labiomental row medially and then posteriorly, extending parallel to infralabial row to midpoint between mouth and tympanum on both sides in two specimens (<abbrev xmlns:xlink="http://www.w3.org/1999/xlink" xlink:title="Universidad Nacional Autónoma de México" id="ABBRID0ENHAE" xlink:type="simple">MZFC</abbrev> 32181, 32185) and on left side in one (<abbrev xmlns:xlink="http://www.w3.org/1999/xlink" xlink:title="Universidad Nacional Autónoma de México" id="ABBRID0ERHAE" xlink:type="simple">MZFC</abbrev> 9579).</p><p>Tubercles in a paravertebral row between levels of axilla and groin 27–37, x = 30.7. Midventral scales between levels of axilla and groin 33–35, x = 33.9; longitudinal rows of ventral scales at level of midbody 22–25, x = 22.4. Transverse rows of enlarged scales on precloacal region 6–8, x = 7; scales in posteriormost transverse row of precloacal scales 6–9, x = 7.7. Subdigital lamellae on fourth toe 26–34, x = 29.9.</p><p>Color pattern (Figs <xref ref-type="fig" rid="F3">3</xref>–<xref ref-type="fig" rid="F4">4</xref>). Although some photographs of <italic><tp:taxon-name><tp:taxon-name-part taxon-name-part-type="genus" reg="Xenosaurus">Xenosaurus</tp:taxon-name-part> <tp:taxon-name-part taxon-name-part-type="species" reg="fractus">fractus</tp:taxon-name-part></tp:taxon-name></italic> in life are available (Fig. <xref ref-type="fig" rid="F3">3</xref>), the photographed specimens were not collected. Variation in color pattern in preservative is described below on the basis of eight of the paratypes (Fig. <xref ref-type="fig" rid="F4">4</xref>; pattern poorly preserved in <abbrev xmlns:xlink="http://www.w3.org/1999/xlink" xlink:title="Universidad Nacional Autónoma de México" id="ABBRID0ETIAE" xlink:type="simple">MZFC</abbrev> 32185). Dorsal background color of head and nape pale brown to dark brown; color pattern similar to that of holotype in all specimens except for dark brown stripes on canthi temporales fairly continuous with black edges of funnel-shaped mark on nape in three specimens (<abbrev xmlns:xlink="http://www.w3.org/1999/xlink" xlink:title="Universidad Nacional Autónoma de México" id="ABBRID0EXIAE" xlink:type="simple">MZFC</abbrev> 32181–82, 32184); and from narrowly to widely separated from latter edges in remaining five; dark brown spot at posteroventral corner of temporal area (near ear) present in three specimens (<abbrev xmlns:xlink="http://www.w3.org/1999/xlink" xlink:title="Universidad Nacional Autónoma de México" id="ABBRID0E2IAE" xlink:type="simple">MZFC</abbrev> 32182–84), absent in remaining five ones; and dark horizontal bar on mid temporal region in one specimen (<abbrev xmlns:xlink="http://www.w3.org/1999/xlink" xlink:title="Universidad Nacional Autónoma de México" id="ABBRID0E6IAE" xlink:type="simple">MZFC</abbrev> 32182).</p><fig id="F3" position="float" orientation="portrait"><label>Figure 3.</label><caption><p>
                <italic><tp:taxon-name><tp:taxon-name-part taxon-name-part-type="genus" reg="Xenosaurus">Xenosaurus</tp:taxon-name-part> <tp:taxon-name-part taxon-name-part-type="species" reg="fractus">fractus</tp:taxon-name-part></tp:taxon-name></italic> in life. Specimens not collected. Top: Puebla, Municipality of Xochitlán, 200 m N ex-hacienda Apulco, cloud forest, 1450 m. Bottom: Municipality of Huehuetla (no further data). Photographs by Luis Canseco Márquez.</p></caption><graphic xmlns:xlink="http://www.w3.org/1999/xlink" xlink:href="zookeys-737-141-g003.jpg" position="float" orientation="portrait" xlink:type="simple" id="oo_186075.jpg"/></fig><fig id="F4" position="float" orientation="portrait"><label>Figure 4.</label><caption><p>Variation in color pattern (dorsal view) in the type series of <italic><tp:taxon-name><tp:taxon-name-part taxon-name-part-type="genus" reg="Xenosaurus">Xenosaurus</tp:taxon-name-part> <tp:taxon-name-part taxon-name-part-type="species" reg="fractus">fractus</tp:taxon-name-part></tp:taxon-name></italic>. Top row, left to right: <abbrev xmlns:xlink="http://www.w3.org/1999/xlink" xlink:title="Universidad Nacional Autónoma de México" id="ABBRID0EOKAE" xlink:type="simple">MZFC</abbrev> 32181, SVL = 110.4 mm; <abbrev xmlns:xlink="http://www.w3.org/1999/xlink" xlink:title="Universidad Nacional Autónoma de México" id="ABBRID0ESKAE" xlink:type="simple">MZFC</abbrev> 32179, holotype, SVL = 115.3 mm; <abbrev xmlns:xlink="http://www.w3.org/1999/xlink" xlink:title="Universidad Nacional Autónoma de México" id="ABBRID0EWKAE" xlink:type="simple">MZFC</abbrev> 32182, SVL = 122.9 mm; <abbrev xmlns:xlink="http://www.w3.org/1999/xlink" xlink:title="Universidad Nacional Autónoma de México" id="ABBRID0E1KAE" xlink:type="simple">MZFC</abbrev> 32187, SVL = 111.6 mm; <abbrev xmlns:xlink="http://www.w3.org/1999/xlink" xlink:title="Universidad Nacional Autónoma de México" id="ABBRID0E5KAE" xlink:type="simple">MZFC</abbrev> 32180, SVL = 115.1 mm; bottom row, left to right: <abbrev xmlns:xlink="http://www.w3.org/1999/xlink" xlink:title="Universidad Nacional Autónoma de México" id="ABBRID0ECLAE" xlink:type="simple">MZFC</abbrev> 32183, SVL = 105.0 mm; <abbrev xmlns:xlink="http://www.w3.org/1999/xlink" xlink:title="Universidad Nacional Autónoma de México" id="ABBRID0EGLAE" xlink:type="simple">MZFC</abbrev> 32186, SVL = 103.6 mm; <abbrev xmlns:xlink="http://www.w3.org/1999/xlink" xlink:title="Universidad Nacional Autónoma de México" id="ABBRID0EKLAE" xlink:type="simple">MZFC</abbrev> 9579, SVL = 111.4 mm; <abbrev xmlns:xlink="http://www.w3.org/1999/xlink" xlink:title="Universidad Nacional Autónoma de México" id="ABBRID0EOLAE" xlink:type="simple">MZFC</abbrev> 32184, SVL = 94.2 mm; <abbrev xmlns:xlink="http://www.w3.org/1999/xlink" xlink:title="Universidad Nacional Autónoma de México" id="ABBRID0ESLAE" xlink:type="simple">MZFC</abbrev> 32185, SVL = 84.8 mm. Scale bars: 20 mm.</p></caption><graphic xmlns:xlink="http://www.w3.org/1999/xlink" xlink:href="zookeys-737-141-g004.jpg" position="float" orientation="portrait" xlink:type="simple" id="oo_186076.jpg"/></fig><p>Four to six dark crossbands between levels of anterior insertion of arms and posterior insertion of legs; crossbands mostly distinct from each other, yet often partially fused with each other and/or misaligned on left and right sides: second and third crossbands misaligned on left and right sides in one specimen (<abbrev xmlns:xlink="http://www.w3.org/1999/xlink" xlink:title="Universidad Nacional Autónoma de México" id="ABBRID0E4LAE" xlink:type="simple">MZFC</abbrev> 9579); second and <!--PageBreak-->third crossbands partially fused with each other on right side in two specimens (<abbrev xmlns:xlink="http://www.w3.org/1999/xlink" xlink:title="Universidad Nacional Autónoma de México" id="ABBRID0EDMAE" xlink:type="simple">MZFC</abbrev> 32181–82) and on both sides in one (<abbrev xmlns:xlink="http://www.w3.org/1999/xlink" xlink:title="Universidad Nacional Autónoma de México" id="ABBRID0EHMAE" xlink:type="simple">MZFC</abbrev> 32186); third and fourth crossbands misaligned on left and right sides and partially fused on left side in one specimen (<abbrev xmlns:xlink="http://www.w3.org/1999/xlink" xlink:title="Universidad Nacional Autónoma de México" id="ABBRID0ELMAE" xlink:type="simple">MZFC</abbrev> 32187); all crossbands narrowly connected along midline in four specimens (<abbrev xmlns:xlink="http://www.w3.org/1999/xlink" xlink:title="Universidad Nacional Autónoma de México" id="ABBRID0EPMAE" xlink:type="simple">MZFC</abbrev> <!--PageBreak-->9579, 32180, 32183–84) and additionally second, third, and fourth crossbands partially fused with each other on right side in one specimen (<abbrev xmlns:xlink="http://www.w3.org/1999/xlink" xlink:title="Universidad Nacional Autónoma de México" id="ABBRID0EVMAE" xlink:type="simple">MZFC</abbrev> 32180) and on lower half of both flanks in another one (<abbrev xmlns:xlink="http://www.w3.org/1999/xlink" xlink:title="Universidad Nacional Autónoma de México" id="ABBRID0EZMAE" xlink:type="simple">MZFC</abbrev> 32183).</p><p>Dorsal pattern on limbs similar to that of holotype in all specimens, except for dark-edged, cream transverse bar on distal half of thigh absent. Ventral pattern similar to that of holotype in all specimens. Tail with 8–10 dark rings (x = 8.9). Tail pattern in all paratypes similar to that of holotype, except pale midventral spots absent in all rings in two specimens (<abbrev xmlns:xlink="http://www.w3.org/1999/xlink" xlink:title="Universidad Nacional Autónoma de México" id="ABBRID0E6MAE" xlink:type="simple">MZFC</abbrev> 32181, 32187).</p><p>Measurements. Females (<italic>n</italic> = 3, SVL = 111.37–122.87 mm): Head length/SVL ratio = 24.2–26.1, x = 25.3; head maximum width/SVL ratio = 20.8–21.1, x = 21.0; head maximum height/head length ratio = 46.2–49.2, x = 47.4; snout length/head length ratio = 35.0–35.9, x = 35.3; shank length/SVL ratio = 14.0–14.9, x = 14.5; <!--PageBreak-->tail length/SVL ratio = 92.4–95.4, x = 94.3. Males (<italic>n</italic> = 5, SVL = 94.21–115.05 mm): Head length/SVL ratio = 24.2–26.1, x = 24.9; head maximum width/SVL ratio = 19.5–21.4, x = 20.6; head maximum height/head length ratio = 44.1–50.6, x = 47.5; snout length/head length ratio = 34.0–37.1, x = 35.7; shank length/SVL ratio = 13.2–15.9, x = 14.3; tail length/SVL ratio = 93.3–101.9, x = 98.6.</p></tp:treatment-sec><tp:treatment-sec sec-type="etymology" id="SECID0ELNAE"><title>Etymology.</title><p>The specific epithet is an adjective in the nominative case (masculine, singular declension) derived from the Latin verb <italic>frangō</italic> (“to break”), meaning “broken” or “fragmented.” The name is in reference to the broken dark crossband on the nape in this species. A continuous dark crossband on the nape, or collar, is present in most species of <italic><tp:taxon-name><tp:taxon-name-part taxon-name-part-type="genus" reg="Xenosaurus">Xenosaurus</tp:taxon-name-part></tp:taxon-name></italic>, and represented in the new species only by black stripes on the sides of the nape, widely separated by posterior extensions of the dark lines on the canthi temporales and the cream subocular stripes.</p></tp:treatment-sec><tp:treatment-sec sec-type="distribution" id="SECID0E1NAE"><title>Distribution and ecology.</title><p>
            <italic><tp:taxon-name><tp:taxon-name-part taxon-name-part-type="genus" reg="Xenosaurus">Xenosaurus</tp:taxon-name-part> <tp:taxon-name-part taxon-name-part-type="species" reg="fractus">fractus</tp:taxon-name-part></tp:taxon-name></italic> is known to occur in the Municipalities of Huehuetla and Xochitlán on the Caribbean slopes of the Sierra Madre Oriental in northern Puebla (the Sierra Norte de Puebla, Fig. <xref ref-type="fig" rid="F5">5</xref>). Nine out of the 10 specimens of the type series were collected at or near the towns of Huehuetla or Chilocoyo del Carmen at elevations between approximately 850 and 1000 m, in the crevices of a rocky outcrop between coffee plantations and patches of cloud forest. The original vegetation of the zone is cloud forest. The remaining specimen was collected approximately 18 km SSE of Chilocoyo del Carmen (and approximately 5.6 km SSE Xochitlán, <abbrev xmlns:xlink="http://www.w3.org/1999/xlink" xlink:title="Universidad Nacional Autónoma de México" id="ABBRID0EPOAE" xlink:type="simple">MZFC</abbrev> 32186), but <!--PageBreak-->at 1470 m of elevation, in the banks of the Apulco river. A photograph of an uncollected specimen of <italic><tp:taxon-name><tp:taxon-name-part taxon-name-part-type="genus" reg="Xenosaurus">Xenosaurus</tp:taxon-name-part></tp:taxon-name></italic> from “Zacapoaxtla” (Fig. <xref ref-type="fig" rid="F6">6</xref>), a locality only ca. 5 km south of the latter record at approximately 1800 m of elevation, strongly suggests that the distribution of <italic><tp:taxon-name><tp:taxon-name-part taxon-name-part-type="genus" reg="Xenosaurus">X.</tp:taxon-name-part> <tp:taxon-name-part taxon-name-part-type="species" reg="fractus">fractus</tp:taxon-name-part></tp:taxon-name></italic> extends somewhat further south. Similarly, a recent record of “<italic><tp:taxon-name><tp:taxon-name-part taxon-name-part-type="genus" reg="Xenosaurus">Xenosaurus</tp:taxon-name-part> <tp:taxon-name-part taxon-name-part-type="species" reg="tzacualtipantecus">tzacualtipantecus</tp:taxon-name-part></tp:taxon-name></italic>” from “Tepehican, 2 km N of Tlatlauquitepec (<named-content xmlns:xlink="http://www.w3.org/1999/xlink" content-type="dwc:verbatimCoordinates" xlink:type="simple"><named-content content-type="geo-json" specific-use="{&#34;type&#34;:&#34;Point&#34;,&#34;coordinates&#34;:[-97.506800,19.085200]}" id="NCID0EZPAE" xlink:type="simple">19.0852°N, 97.5068°W</named-content></named-content>; WGS 84), 1930 m elev.” in the Municipality of Tlatlauquitepec, Puebla, by <xref ref-type="bibr" rid="B22">Woolrich-Piña et al. (2016)</xref> most probably represents <italic><tp:taxon-name><tp:taxon-name-part taxon-name-part-type="genus" reg="Xenosaurus">X.</tp:taxon-name-part> <tp:taxon-name-part taxon-name-part-type="species" reg="fractus">fractus</tp:taxon-name-part></tp:taxon-name></italic>. Tepehican is actually ca. 1.9 km WNW Tlatlauquitepec (thus coordinates for the “<italic><tp:taxon-name><tp:taxon-name-part taxon-name-part-type="genus" reg="Xenosaurus">X.</tp:taxon-name-part> <tp:taxon-name-part taxon-name-part-type="species" reg="tzacualtipantecus">tzacualtipantecus</tp:taxon-name-part></tp:taxon-name></italic>” record are inaccurate), and approximately 12.1 km SE from the closest definite record of <italic><tp:taxon-name><tp:taxon-name-part taxon-name-part-type="genus" reg="Xenosaurus">X.</tp:taxon-name-part> <tp:taxon-name-part taxon-name-part-type="species" reg="fractus">fractus</tp:taxon-name-part></tp:taxon-name></italic> (approximately 5.6 km SSE Xochitlán, <abbrev xmlns:xlink="http://www.w3.org/1999/xlink" xlink:title="Universidad Nacional Autónoma de México" id="ABBRID0EDRAE" xlink:type="simple">MZFC</abbrev> 32186). Thus, <italic><tp:taxon-name><tp:taxon-name-part taxon-name-part-type="genus" reg="Xenosaurus">X.</tp:taxon-name-part> <tp:taxon-name-part taxon-name-part-type="species" reg="fractus">fractus</tp:taxon-name-part></tp:taxon-name></italic> occurs from approximately 850 m to 1470 m of elevation. However, if the Tepehican record actually corresponds to this species, its upper elevational limit would be higher (1930 m).</p><fig id="F5" position="float" orientation="portrait"><label>Figure 5.</label><caption><p>Geographic distribution of <italic><tp:taxon-name><tp:taxon-name-part taxon-name-part-type="genus" reg="Xenosaurus">Xenosaurus</tp:taxon-name-part> <tp:taxon-name-part taxon-name-part-type="species" reg="fractus">fractus</tp:taxon-name-part></tp:taxon-name></italic> (star = type locality) and geographically closest species. Digital elevation model taken from <xref ref-type="bibr" rid="B9">INEGI (2017)</xref>.</p></caption><graphic xmlns:xlink="http://www.w3.org/1999/xlink" xlink:href="zookeys-737-141-g005.jpg" position="float" orientation="portrait" xlink:type="simple" id="oo_186077.jpg"/></fig><fig id="F6" position="float" orientation="portrait"><label>Figure 6.</label><caption><p>
                <italic><tp:taxon-name><tp:taxon-name-part taxon-name-part-type="genus" reg="Xenosaurus">Xenosaurus</tp:taxon-name-part></tp:taxon-name></italic> sp from “Zacapoaxtla” (no further data). Specimen not collected. Photograph by Luis Canseco Márquez.</p></caption><graphic xmlns:xlink="http://www.w3.org/1999/xlink" xlink:href="zookeys-737-141-g006.jpg" position="float" orientation="portrait" xlink:type="simple" id="oo_186078.jpg"/></fig></tp:treatment-sec><tp:treatment-sec><!--Section generated to contain objects referenced in tp:taxon-treatment.--><supplementary-material xmlns:xlink="http://www.w3.org/1999/xlink" id="S2" position="float" orientation="portrait" xlink:type="simple"><label>Supplementary material 2</label><caption><p>Variation in selected characters in the genus <italic><tp:taxon-name><tp:taxon-name-part taxon-name-part-type="genus" reg="Xenosaurus">Xenosaurus</tp:taxon-name-part></tp:taxon-name></italic></p></caption><p>Data type: species data</p><p>Explanation note: <italic><tp:taxon-name><tp:taxon-name-part taxon-name-part-type="genus" reg="Xenosaurus">Xenosaurus</tp:taxon-name-part></tp:taxon-name></italic> clades after Nieto-Montes de Oca et al. (2017).</p><media xlink:href="zookeys-737-141-s002.pdf" mimetype="application" mime-subtype="pdf" position="float" orientation="portrait" xlink:type="simple" id="oo_186080.pdf"/><permissions><license license-type="creative-commons-attribution" xlink:href="http://creativecommons.org/licenses/by/4.0/" xlink:type="simple"><license-p>This is an open access article distributed under the terms of the Creative Commons Attribution License (CC BY 4.0), which permits unrestricted use, distribution, and reproduction in any medium, provided the original author and source are credited.</license-p></license></permissions><attrib specific-use="authors">Nieto-Montes de Oca A, Sánchez-Vega H, Durán-Fuentes I</attrib></supplementary-material></tp:treatment-sec><ref-list><ref id="B9"><mixed-citation xmlns:xlink="http://www.w3.org/1999/xlink" xlink:type="simple">
          <institution xlink:type="simple">INEGI</institution> (Instituto Nacional de Estadística y Geografía) (<year>2017</year>) Continuo de elevaciones mexicano 3.0. Version 2017.09.25 1515. <ext-link xlink:type="simple" ext-link-type="uri" xlink:href="http://www.inegi.org.mx/geo/contenidos/datosrelieve/continental/Descarga.aspx">http://www.inegi.org.mx/geo/contenidos/datosrelieve/continental/Descarga.aspx</ext-link></mixed-citation></ref><ref id="B22"><mixed-citation xmlns:xlink="http://www.w3.org/1999/xlink" xlink:type="simple">
          <person-group><name name-style="western"><surname>Woolrich-Piña</surname><given-names>GA</given-names></name><name name-style="western"><surname>Alvarado-Hernández</surname><given-names>A</given-names></name><name name-style="western"><surname>Mora-Guzmán</surname><given-names>E</given-names></name><name name-style="western"><surname>Arellano-Cárcamo</surname><given-names>YM</given-names></name><name name-style="western"><surname>Olvera-Arrieta</surname><given-names>J</given-names></name><name name-style="western"><surname>González-González</surname><given-names>GY</given-names></name><name name-style="western"><surname>Sosa-Villanueva</surname><given-names>FB</given-names></name></person-group> (<year>2016</year>) <italic><tp:taxon-name><tp:taxon-name-part taxon-name-part-type="genus">Xenosaurus</tp:taxon-name-part> <tp:taxon-name-part taxon-name-part-type="species">tzacualtipantecus</tp:taxon-name-part></tp:taxon-name></italic> (Zacualtipan Knob-scaled Lizard). Geographic Distribution. Herpetological Review 47: 629. <ext-link xlink:type="simple" ext-link-type="uri" xlink:href="https://ssarherps.org/herpetological-review-pdfs/">https://ssarherps.org/herpetological-review-pdfs/</ext-link></mixed-citation></ref></ref-list></tp:taxon-treatment>
