# Supplementary material for: A new species of knob-scaled lizard (Xenosauridae, Xenosaurus) from the Sierra Madre Oriental of Puebla, Mexico
Source: Zookeys. 2018 Feb 15;(737):141–60. doi: 10.3897/zookeys.737.15095 (PMC5904495; doi:10.3897/zookeys.737.15095)
Supplement: Supplementary material 1 — Specimens examined [file zookeys-737-141-s001.zip]

Archive with 1 entries (1 files):
- 15095_RF_7_114015_A_170962.xlsx
