# Supplementary material for: A new species of knob-scaled lizard (Xenosauridae, Xenosaurus) from the Sierra Madre Oriental of Puebla, Mexico
Source: Zookeys. 2018 Feb 15;(737):141–60. doi: 10.3897/zookeys.737.15095 (PMC5904495; doi:10.3897/zookeys.737.15095)
Supplement: Supplementary material 1 — Specimens examined [file zookeys-737-141-s001.zip › 15095_RF_7_114015_A_170962.xlsx]

## Sheet: Hoja 1
Table 1. Specimens examined. Species are listed in alphabetical order
Species	Country	State	Municipality (if available)	Locality	Latitude (if available)	Longitude (if available)	Specimen voucher	Remarks
Xenosaurus agrenon	Mexico	Oaxaca		Rio Sal, Lachao, Juquila			UIMNH 69373	paratype
X. agrenon	Mexico	Oaxaca		Rio Sal, Lachao, Juquila			UIMNH 69374	paratype
X. agrenon	Mexico	Oaxaca		Rio Sal, Lachao, Juquila			UIMNH 69375	holotype
X. agrenon	Mexico	Oaxaca		Rio Sal, Lachao, Juquila			UIMNH 69376	paratype
X. agrenon	Mexico	Oaxaca		Rio Sal, Lachao, Juquila			UCM 41821
X. agrenon	Mexico	Oaxaca		Rio Sal, Lachao, Juquila			UCM 44475
X. agrenon	Mexico	Oaxaca		Rio Sal, Lachao, Juquila			UCM 44476
X. agrenon	Mexico	Oaxaca		Rio Sal, Lachao, Juquila			UCM 44477
X. agrenon	Mexico	Oaxaca		Rio Sal, Lachao, Juquila			UCM 44478
X. agrenon	Mexico	Oaxaca		1 km N Rio Sal			MZFC 9541
X. agrenon	Mexico	Oaxaca		1 km N Rio Sal			MZFC 9542
X. agrenon	Mexico	Oaxaca		1 km N Rio Sal			MZFC 9543
X. agrenon	Mexico	Oaxaca		1 km N Rio Sal			MZFC 9544
X. agrenon	Mexico	Oaxaca		2 km E Rio Sal			MZFC 9545
X. arboreus	Mexico	Oaxaca		North Zanatepec			UCM 39889
X. arboreus	Mexico	Oaxaca		The summit of the Sierra Madre, above Zanatepec			UIMNH 56576	holotype
X. arboreus	Mexico	Oaxaca		The summit of the Sierra Madre, near Zanatepec			UIMNH 56158	paratype
X. arboreus	Mexico	Oaxaca		Sierra Madre, N of Zanatepec			UIMNH 56577	paratype
X. arboreus	Mexico	Oaxaca		Sierra Madre, N of Zanatepec			UIMNH 56578	paratype
X. fractus	Mexico	Puebla	Huehuetla	Approximately 0.7 km N Chilocoyo del Carmen, 980 m	20.0862° N	97.6530° W	MZFC 32179	holotype
X. fractus	Mexico	Puebla	Huehuetla	Approximately 0.7 km N Chilocoyo del Carmen, 980 m	20.0862° N	97.6530° W	MZFC 32180	paratype
X. fractus	Mexico	Puebla	Huehuetla	Approximately 0.7 km N Chilocoyo del Carmen, 980 m	20.0862° N	97.6530° W	MZFC 32181	paratype
X. fractus	Mexico	Puebla	Huehuetla	Approximately 0.7 km N Chilocoyo del Carmen, 980 m	20.0862° N	97.6530° W	MZFC 32182	paratype
X. fractus	Mexico	Puebla	Huehuetla	Approximately 0.7 km N Chilocoyo del Carmen, 980 m	20.0862° N	97.6530° W	MZFC 32183	paratype
X. fractus	Mexico	Puebla	Huehuetla	Approximately 0.7 km N Chilocoyo del Carmen, 980 m	20.0862° N	97.6530° W	MZFC 32184	paratype
X. fractus	Mexico	Puebla	Huehuetla	Approximately 0.7 km N Chilocoyo del Carmen, 980 m	20.0862° N	97.6530° W	MZFC 32185	paratype
X. fractus	Mexico	Puebla	Huehuetla	Chilocoyo del Carmen, 880 m	20.0802° N	97.6549° W	MZFC 9579	paratype
X. fractus	Mexico	Puebla	Huehuetla	“Huehuetla,” 950 m	20.1108° N	97.6529° W	MZFC 32187	paratype
X. fractus	Mexico	Puebla	Xochitlán	Ribera del rio Apulco, near Zacapoaxtla, 1470 m	19.9225° N	97.6046° W	MZFC 32186	paratype
X. grandis	Mexico	Veracruz		Cuautlapan			MZFC 5920-1
X. grandis	Mexico	Veracruz		Cuautlapan			MZFC 5920-2
X. grandis	Mexico	Veracruz		Cuautlapan			MZFC 5920-3
X. grandis	Mexico	Veracruz		Cuautlapan			MZFC 6889
X. grandis	Mexico	Veracruz		Cuautlapan			MZFC 6890
X. grandis	Mexico	Veracruz		Cuautlapan			MZFC 6891
X. grandis	Mexico	Veracruz		Cuautlapan			MZFC 6895
X. grandis	Mexico	Veracruz		Cuautlapan			MZFC 6896
X. grandis	Mexico	Veracruz		Cuautlapan			MZFC 6897
X. grandis	Mexico	Veracruz		Cuautlapan			MZFC 6898
X. grandis	Mexico	Veracruz		Cuautlapan			MZFC 9510
X. grandis	Mexico	Veracruz		On road from Cuautlapan to Orizaba			MZFC 6892
X. grandis	Mexico	Veracruz		On road from Cuautlapan to Orizaba			MZFC 6893
X. grandis	Mexico	Veracruz		On road from Cuautlapan to Orizaba			MZFC 6894
X. mendozai	Mexico	Querétaro	Landa de Matamoros	Acatitlán de Zaragoza			MZFC 5367-1
X. mendozai	Mexico	Querétaro	Landa de Matamoros	Acatitlán de Zaragoza			MZFC 5367-2
X. mendozai	Mexico	Querétaro	Landa de Matamoros	Acatitlán de Zaragoza			MZFC 6285
X. mendozai	Mexico	Querétaro		5.5 km NNE of Tilaco			MZFC 8475
X. mendozai	Mexico	Querétaro		5.5 km NNE of Tilaco			MZFC 8476
X. mendozai	Mexico	Querétaro		5.5 km NNE of Tilaco			MZFC 8477
X. mendozai	Mexico	Querétaro		5.5 km NNE of Tilaco			MZFC 8478
X. mendozai	Mexico	Querétaro		5.5 km NNE of Tilaco			MZFC 8479
X. mendozai	Mexico	Querétaro		Tilaco			MZFC 27387
X. mendozai	Mexico	Querétaro		Tilaco			MZFC 27388
X. mendozai	Mexico	Querétaro		Tilaco			MZFC 27389
X. mendozai	Mexico	Querétaro		Tilaco			MZFC 27390
X. mendozai	Mexico	Querétaro		Km 10 on road Lagunilla-Tilaco			MZFC 1488
X. mendozai	Mexico	Querétaro		Km 10 on road Lagunilla-Tilaco			MZFC 1489
X. mendozai	Mexico	Querétaro		Km 10 on road Lagunilla-Tilaco			MZFC 8004
X. mendozai	Mexico	Querétaro		Cerro La Cañada, approximately 3 km on road Tilaco-Santa Inés			MZFC 8005
X. mendozai	Mexico	Querétaro		Cerro La Cañada, approximately 3 km on road Tilaco-Santa Inés			MZFC 27385
X. mendozai	Mexico	Querétaro		Cerro La Cañada, approximately 3 km on road Tilaco-Santa Inés			MZFC 27386
X. mendozai	Mexico	Querétaro		Approximately 7 km NE of Tilaco			MZFC 9422
X. mendozai	Mexico	Querétaro		Approximately 7 km NE of Tilaco			MZFC 9440
X. mendozai	Mexico	Querétaro		Approximately 7 km NE of Tilaco			MZFC 9441
X. mendozai	Mexico	Querétaro		Approximately 7 km NE of Tilaco			MZFC 9442
X. mendozai	Mexico	Querétaro		Approximately 7 km NE of Tilaco			MZFC 9443
X. mendozai	Mexico	Querétaro		Approximately 7 km NE of Tilaco			MZFC 9444
X. mendozai	Mexico	Querétaro		Approximately 7 km NE of Tilaco			MZFC 11396
X. mendozai	Mexico	Querétaro		Approximately 7 km NE of Tilaco			MZFC 11397
X. newmanorum	Mexico	San Luis Potosí		Xilitla			MZFC 5928-1
X. newmanorum	Mexico	San Luis Potosí		Xilitla			MZFC 5928-2
X. newmanorum	Mexico	San Luis Potosí		Xilitla			MZFC 10135
X. newmanorum	Mexico	San Luis Potosí		About 7.2 km NE Xilitla			MZFC 7484
X. newmanorum	Mexico	San Luis Potosí		About 5 km N Xilitla, km 268 on road from Xilitla to Tamazunchale			MZFC 8451
X. newmanorum	Mexico	San Luis Potosí		About 5 km N Xilitla, km 268 on road from Xilitla to Tamazunchale			MZFC 8452
X. newmanorum	Mexico	San Luis Potosí		About 5 km N Xilitla, km 268 on road from Xilitla to Tamazunchale			MZFC 8453
X. newmanorum	Mexico	San Luis Potosí		About 5 km N Xilitla, km 268 on road from Xilitla to Tamazunchale			MZFC 8454
X. newmanorum	Mexico	San Luis Potosí		About 5 km N Xilitla, km 268 on road from Xilitla to Tamazunchale			MZFC 8455
X. newmanorum	Mexico	San Luis Potosí		Km 7.2 on road from Xilitla to Tamazunchale			MZFC 6521
X. penai	Mexico	Guerrero		Cerro Pico del Aguila, Sierra de Malinaltepec			CNAR 6414	holotype
X. penai	Mexico	Guerrero		Foothills on E face Cerro Pico del Aguila			MZFC 7099	paratype
X. penai	Mexico	Guerrero		On road from El Terrero to Cerro Pico del Aguila			MZFC 8479	paratype
X. penai	Mexico	Guerrero		On road from El Terrero to Cerro Pico del Aguila			MZFC 7485	paratype
X. penai	Mexico	Guerrero		On road from El Terrero to Cerro Pico del Aguila			MZFC 7486	paratype
X. penai	Mexico	Guerrero		On road from El Terrero to Cerro Pico del Aguila			MZFC 7487	paratype
X. penai	Mexico	Guerrero		On road from El Terrero to Cerro Pico del Aguila			MZFC 8456	paratype
X. phalaroanthereon	Mexico	Oaxaca	Santa María Ecatepec	Sierra Madre del Sur, about 4 km NE San Juan Acaltepec			MZFC 7093	paratype
X. phalaroanthereon	Mexico	Oaxaca		Sierra Madre del Sur, about 4 km NE San Juan Acaltepec			MZFC 7094	paratype
X. phalaroanthereon	Mexico	Oaxaca		Sierra Madre del Sur, about 4 km NE San Juan Acaltepec			MZFC 7095	paratype
X. phalaroanthereon	Mexico	Oaxaca		Sierra Madre del Sur, about 4 km NE San Juan Acaltepec			MZFC 7097	paratype
X. phalaroanthereon	Mexico	Oaxaca		Sierra Madre del Sur, about 4 km NE San Juan Acaltepec			MZFC 7098	paratype
X. phalaroanthereon	Mexico	Oaxaca		Sierra Madre del Sur, about 4 km NE San Juan Acaltepec			UTA 46031	paratype
X. phalaroanthereon	Mexico	Oaxaca		Sierra Madre del Sur, about 4 km NE San Juan Acaltepec			UTA 46032	paratype
X. phalaroanthereon	Mexico	Oaxaca		About 6.1 km SW San Juan Acaltepec, 2005 m	16° 14.93’ N	95° 57.29’ W	MZFC 12223	paratype
X. phalaroanthereon	Mexico	Oaxaca		About 6.1 km SW San Juan Acaltepec, 2005 m	16° 14.93’ N	95° 57.29’ W	MZFC 12224	paratype
X. phalaroanthereon	Mexico	Oaxaca		About 6.1 km SW San Juan Acaltepec, 2005 m	16° 14.93’ N	95° 57.29’ W	MZFC 12225	holotype
X. phalaroanthereon	Mexico	Oaxaca		About 6.1 km SW San Juan Acaltepec, 2005 m	16° 14.93’ N	95° 57.29’ W	MZFC 12226	paratype
X. phalaroanthereon	Mexico	Oaxaca		About 6.1 km SW San Juan Acaltepec, 2005 m	16° 14.93’ N	95° 57.29’ W	MZFC 12228	paratype
X. phalaroanthereon	Mexico	Oaxaca		About 6.1 km SW San Juan Acaltepec, 2005 m	16° 14.93’ N	95° 57.29’ W	MZFC 12229	paratype
X. phalaroanthereon	Mexico	Oaxaca		About 6.1 km SW San Juan Acaltepec, 2005 m	16° 14.93’ N	95° 57.29’ W	MZFC 12230	paratype
X. phalaroanthereon	Mexico	Oaxaca		About 6.1 km SW San Juan Acaltepec, 2005 m	16° 14.93’ N	95° 57.29’ W	MZFC 12231	paratype
X. phalaroanthereon	Mexico	Oaxaca		About 6.1 km SW San Juan Acaltepec, 2005 m	16° 14.93’ N	95° 57.29’ W	UTA 46033	paratype
X. platyceps	Mexico	Tamaulipas		Km 25 on road from Jaumave to Ciudad Victoria			MZFC 5524-1
X. platyceps	Mexico	Tamaulipas		Km 25 on road from Jaumave to Ciudad Victoria			MZFC 5524-2
X. platyceps	Mexico	Tamaulipas		Km 25 on road from Jaumave to Ciudad Victoria			MZFC 5543
X. platyceps	Mexico	Tamaulipas		About 1.1 km NE from turnoff (sic), on old road to Rancho El Cielo			MZFC 8517
X. platyceps	Mexico	Tamaulipas		3 km SE Estación Canindo, Reserva de la Biósfera Rancho El Cielo			MZFC 8518
X. platyceps	Mexico	Tamaulipas		On road from Gómez Farías to Ejido Azteca			MZFC 8519
X. platyceps	Mexico	Tamaulipas		On road from Gómez Farías to Ejido Azteca			MZFC 8520
X. platyceps	Mexico	Tamaulipas		On road from Gómez Farías to Ejido Azteca			MZFC 8521
X. platyceps	Mexico	Tamaulipas		18.9 km SW Ciudad Victoria			MZFC 9557
X. platyceps	Mexico	Tamaulipas		18.9 km SW Ciudad Victoria			MZFC 9558
X. platyceps	Mexico	Tamaulipas		18.9 km SW Ciudad Victoria			MZFC 9559
X. platyceps	Mexico	Tamaulipas		18.9 km SW Ciudad Victoria			MZFC 9560
X. platyceps	Mexico	Tamaulipas		21.7 km W Ciudad Victoria, on Mexico Hwy 101 on road to Jaumave			MZFC 10051
X. rackhami	Guatemala	Alta Verapaz		Finca El Volcán			UTA 24844
X. rackhami	Guatemala	Alta Verapaz		Finca El Volcán			UTA 24845
X. rackhami	Mexico	Chiapas		Selvas El Ocote			ECO-SC-H 34
X. rackhami	Mexico	Chiapas		Selvas El Ocote			ECO-SC-H 100
X. rackhami	Mexico	Chiapas		Selvas El Ocote			MZFC 6886
X. rackhami	Mexico	Chiapas		Selvas El Ocote			MZFC 6887
X. rackhami	Mexico	Chiapas		Km 23 on road from Ocozocoautla to Apic Pac			MZFC 6888
X. rackhami	Mexico	Chiapas		Predio Filadelfia, km 21.7 on road from Ocozocoautla to Apic Pac			MZFC 9552
X. rackhami	Mexico	Chiapas		Predio Filadelfia, km 21.7 on road from Ocozocoautla to Apic Pac			MZFC 9553
X. rackhami	Mexico	Chiapas		Predio Filadelfia, km 21.7 on road from Ocozocoautla to Apic Pac			MZFC 9554
X. rackhami	Mexico	Chiapas		Predio Filadelfia, km 21.7 on road from Ocozocoautla to Apic Pac			MZFC 9555
X. rackhami	Mexico	Chiapas		Predio Filadelfia, km 21.7 on road from Ocozocoautla to Apic Pac			MZFC 9556
X. rackhami	Mexico	Chiapas		NW Cintalapa			UTA 31031
X. rackhami	Mexico	Chiapas		NW Cintalapa			UTA 31066
X. rackhami	Mexico	Chiapas		Cerro del Sumidero, 10.7 mi N Tuxtla Gutiérrez			UCM 19028
X. rectocollaris	Mexico	Puebla		5 km NE Azumbilla, 28 air km NNE Tehuacán			MZFC 113
X. rectocollaris	Mexico	Puebla		9 km E Chapulco			MZFC 5719-1
X. rectocollaris	Mexico	Puebla		9 km E Chapulco			MZFC 5719-2
X. rectocollaris	Mexico	Puebla		9 km E Chapulco			MZFC 5719-3
X. rectocollaris	Mexico	Puebla		8 km E Chapulco			MZFC 5923-1
X. rectocollaris	Mexico	Puebla		8 km E Chapulco			MZFC 5923-2
X. rectocollaris	Mexico	Puebla		8 km E Chapulco			MZFC 5924
X. rectocollaris	Mexico	Puebla		8 km E Chapulco			MZFC 7554
X. rectocollaris	Mexico	Puebla		8 km E Chapulco			MZFC 9511
X. rectocollaris	Mexico	Puebla		8 km E Chapulco			MZFC 9512
X. rectocollaris	Mexico	Puebla		About km 10 on road from Tehuacán to Orizaba			MZFC 10046
X. sanmartinensis	Mexico	Veracruz		Los Tuxtlas			MZFC 4683
X. sanmartinensis	Mexico	Veracruz		Los Tuxtlas, Sierra de Santa Martha			MZFC 6100
X. sanmartinensis	Mexico	Veracruz		El Ariete-Barrava, Bastonal, Sierra de Santa Martha			UNAM-LT (CNAR) 2712
X. sanmartinensis	Mexico	Veracruz		El Ariete-Barrava, Bastonal, Sierra de Santa Martha			UNAM-LT (CNAR) 2713
X. sanmartinensis	Mexico	Veracruz		Bastonal, Sierra de Santa Martha			MZFC 9564
X. sanmartinensis	Mexico	Veracruz		Bastonal, Sierra de Santa Martha			UNAM-LT (CNAR) 2794
X. sanmartinensis	Mexico	Veracruz		La Asociación, Sierra de Santa Martha			UNAM-LT (CNAR) 2714
X. sanmartinensis	Mexico	Veracruz		La Asociación, Sierra de Santa Martha			UNAM-LT (CNAR) 2716
X. sanmartinensis	Mexico	Veracruz		Azufrera, Sierra de Santa Martha			UNAM-LT (CNAR) 2715
X. sanmartinensis	Mexico	Veracruz		Crater of Volcán San Martín			MZFC 10553
X. sanmartinensis	Mexico	Veracruz		Crater of Volcán San Martín			MZFC 10554
X. sanmartinensis	Mexico	Veracruz		Volcán San Martín			MZFC 9563
X. sanmartinensis	Mexico	Veracruz		Volcán San Martín			MZFC 9565
X. sanmartinensis	Mexico	Veracruz		Volcán San Martín			UTA 29979
X. sanmartinensis	Mexico	Veracruz		Volcán San Martín			UTA 36582
X. sanmartinensis	Mexico	Veracruz		Volcán San Martín			UNAM-LT (CNAR) 2767
X. tzacualtipantecus	Mexico	Hidalgo	Zacualtipán	La Mojonera			MZFC 6284
X. tzacualtipantecus	Mexico	Hidalgo	Zacualtipán	La Mojonera			MZFC 9513
X. tzacualtipantecus	Mexico	Hidalgo	Zacualtipán	La Mojonera			MZFC 9514
X. tzacualtipantecus	Mexico	Hidalgo	Zacualtipán	La Mojonera			MZFC 9515
X. tzacualtipantecus	Mexico	Hidalgo	Zacualtipán	La Mojonera			MZFC 9516
X. tzacualtipantecus	Mexico	Hidalgo	Zacualtipán	La Mojonera			MZFC 9517
X. tzacualtipantecus	Mexico	Hidalgo	Zacualtipán	La Mojonera			MZFC 10136
X. tzacualtipantecus	Mexico	Hidalgo	Zacualtipán	La Mojonera			MZFC 10137
